# Supplementary material for: Evidence that autosomal recessive spastic cerebral palsy-1 (CPSQ1) is caused by a missense variant in HPDL
Source: Brain Commun. 2021 Jan 28;3(1):fcab002. doi: 10.1093/braincomms/fcab002 (PMC7892364; doi:10.1093/braincomms/fcab002)
Supplement: fcab002_Supplementary_Data [file fcab002_supplementary_data.zip]

Archive with 4 entries (4 files):
- Supplementary_Table_4.pdf
- Supplementary_Material.docx
- Supplementary_Table_2.pdf
- Supplementary_Table_3.pdf
